# Supplementary material for: Static Clathrin Assemblies at the Peripheral Vacuole—Plasma Membrane Interface of the Parasitic Protozoan Giardia lamblia
Source: PLoS Pathog. 2016 Jul 20;12(7):e1005756. doi: 10.1371/journal.ppat.1005756 (PMC4954726; doi:10.1371/journal.ppat.1005756)
Supplement: S1 Table — (XLSX) [file ppat.1005756.s001.xlsx]

## Sheet: Sheet1
Primer pair	Construct	Forward primer (5’ to 3’ direction)		Reverse primer (5’ to 3’ direction)
1	Pendo-102108-HA	102108_s_Spel	GCACTAGTtcttgaagaaatagtaagtttcattg	102108_as_HA_Pacl	CAGCAAGCACCCCAACAACACTACCCATACGATGTCCCAGACTACGCGTAATTAATTAAGC
2	Pendo-102108-GFP (ORF fragment (start at endogenous BSTBl site))	102108_s_BSTBl	gcTTCGAAGGAGGAGTGCTGGC	102108_as_Avrll	agcaagcaccccaacaacacCCTAGGgc
3	Pendo-102108-GFP (GFP fragment)	GFP_s_Avrll	gcCCTAGGCATAAAGGAGAAGAACTTTTCACT	GFP_as_Pacl	GCATGGATGAACTATACAAATAGttaattaagc
4	Pendo-102108-APEX2-2HA (ORF fragment (start at endogenous BSTBl site))	102108_s_BSTBl	gcTTCGAAGGAGGAGTGCTGGC	102108_as_Avrll	agcaagcaccccaacaacacCCTAGGgc
5	Pendo-102108-APEX2-2HA (APEX2-2HA fragment)	APEX2_s_2HA_Avrll	gcCCTAGGGGCGGATCAGGCTCTGGAAA	APEX2_as_2HA_Pac1	TATGATGTCCCTGACTACGCCTAAttaattaagc
6	Pendo-17304-HA	17304_s_Xbal	GCTCTAGACTACCCCAGATCAACTAGAAGT	17304_as_HA_Pacl	GCTTAAACGATCTTCTTTCACTGTACCCATACGATGTCCCAGACTACGCGTAGttaattaagc
7	Pendo-GFP-17304 (promoter fragment)	17304_s_Xbal	GCTCTAGACTACCCCAGATCAACTAGAAGT	17304_as_Avrll	ACGCTTAATTTAAAAAAAACCTATGCCTAGGgc
8	Pendo-GFP-17304 (GFP fragment)	GFP_s_Avrll	gcCCTAGGCATAAAGGAGAAGAACTTTTCACT	GFP_as_Spe1	ATGGCATGGATGAACTATACAAAACTAGTgc
9	Pendo-GFP-17304 (ORF fragment)	17304_s_Spel	gcACTAGTTCCACTATGAGGGGTCTCAAG	17304_as_Pacl	GCTTAAACGATCTTCTTTCACTGTAAttaattaagc
10	Pendo-21423-HA	21423_s_Xbal	GCTCTAGACTGTAAACTTAGAAAAAGGGGC	21423_as_HA_Pacl	GCCTCAAGTTTTCCATACTGAAGTACCCATACGATGTCCCAGACTACGCGTAGttaattaagc
11	Pendo-HA-14373 (Promoter fragment)	14373_s_Spel	GCACTAGTATAGAGATGGAGAGAAGGTTAGT	14373_as_Avrll	TCACATTATCGCAAAAAAAGGTGCCTAGGGC
12	Pendo-HA-14373 (ORF fragment)	14373_s_HA_Avrll	GCCCTAGGATGTACCCATACGATGTCCCAGACTACGCGTCTCAGATAGACAAGCTCATTCC	14373_as_Pacll	GGACCTTGCCAAGAAGGACTAAttaattaagc
13	Pendo-GFP-14373 (Promoter fragment)	14373_s_Spel	GCACTAGTATAGAGATGGAGAGAAGGTTAGT	14373_as_Avrll	TCACATTATCGCAAAAAAAGGTGCCTAGGGC
14	Pendo-GFP-14373 (GFP fragment)	GFP_s_Avrll	gcCCTAGGCATAAAGGAGAAGAACTTTTCACT	GFP_as_Nsil	ATGGCATGGATGAACTATACAAAATGCATgc
15	Pendo-GFP-14373 (ORF fragment)	14373_s_Nsil	GCATGCATTCTCAGATAGACAAGCTCATTCC	14373_as_Pacll	GGACCTTGCCAAGAAGGACTAAttaattaagc
16	Pendo-APEX2-2HA-14373 (Promoter fragment)	14373_s_Spel	GCACTAGTATAGAGATGGAGAGAAGGTTAGT	14373_as_Avrll	TCACATTATCGCAAAAAAAGGTGCCTAGGGC
17	Pendo-APEX2-2HA-14373 (APEX2-2HA fragment)	APEX2-2HA_s_Avrll	gcCCTAGGGGCGGATCAGGCTCTGGAAA	APEX2-2HA_as_Nsil	TATGATGTCCCTGACTACGCCATGCATgc
18	Pendo-APEX2-2HA-14373 (ORF fragment)	14373_s_Nsil	GCATGCATTCTCAGATAGACAAGCTCATTCC	14373_as_Pacl	GGACCTTGCCAAGAAGGACTAAttaattaagc
19	Pendo-4259-HA	4259_s_Xbal	GCTCTAGAGCGTCATGGCTTCCCGCC	4259_as_Sphl	CAGCAAGCACCCCAACAACACTGCCAACGAGCTCCTCAACAAAGCATGCGC
20	Pendo-4259-GFP Promoter+ORF fragment	4259_s_Xbal	GCTCTAGAGCGTCATGGCTTCCCGCC	4259_as_AVRll	GCCAACGAGCTCCTCAACAAACCTAGGgc
21	Pendo-4259-GFP (GFP fragment)	GFP_s_Avrll	gcCCTAGGCATAAAGGAGAAGAACTTTTCACT	GFP_as_Pacl	GCATGGATGAACTATACAAATAGttaattaagc
22	Pendo-4259-APEX2-2HA (Promoter+ORF fragment)	4259_s_Xbal	GCTCTAGAGCGTCATGGCTTCCCGCC	4259_as_AVRll	GCCAACGAGCTCCTCAACAAACCTAGGgc
23	Pendo-4259-APEX2-2HA (APEX2-2HA fragment)	APEX2_s_2HA_Avrll	gcCCTAGGGGCGGATCAGGCTCTGGAAA	APEX2_as_2HA_Pac1	TATGATGTCCCTGACTACGCCTAAttaattaagc
24	pCWP1-4259-HA_full lenght	4259_s_Avrll	GCCCTAGGATGGACGACTTCTTTGGATTCG	4259_as_Sphl	CAGCAAGCACCCCAACAACACTGCCAACGAGCTCCTCAACAAAGCATGCGC
25	pCWP1-4259-HA_Nter.-truncate	4259Nter_s_Avrll	GCCCTAGGATGGACGACTTCTTTGGATTCG	4259Nter_as_Sphl	CCACTGCCTCCTCCAATACATGCATGCGC
26	pCWP1-4259-HA_Cter.-truncate	4259Cter_s_Avrll	GCCCTAGGATGCTTTCTCCCGAGCACGAGGC	4259Cter_as_Sphl	CAGCAAGCACCCCAACAACACTGCCAACGAGCTCCTCAACAAAGCATGCGC
27	Pendo-15411-HA	15411_s_Xbal	GCTCTAGAACAGAGTCTACGCCTAGAAGTG	15477_as_HA_Pacl	TCAGGATCCTCGAGAGGGCCTACCCATACGATGTCCCAGACTACGCGTAGttaattaagc
28	Pendo-16653-HA	16653_s_Xbal	GCTCTAGATCTCACTCAGGCCGGTAAGG	16653_as_Sphl	TTCACAGTGAGGAGCTGGCGGCATGCGC
29	Pendo-HA-16595 (Promoter+HA fragment)	16595_s_Avrll	GCCCTAGGAAAGAGACTAACCAAGTACCTGAC	16595_as_HA_Notl	CTTAAAAAAAAGTGTCTGACGGATGTACCCATACGATGTCCCAGACTACGCGGCGGCCGCGC
30	Pendo-HA-16595 (ORF fragment)	16595_s_Notl	GCGCGGCCGCAGAGGACATTGCCTACACCGAC	16595_as_Pacl	CGATATCCTTGTATATCACCGGTGATTAATTAAGC
31	Pendo-HA-7723 (Promoter+HA fragment)	7723_s_Spel	GCACTAGTTTTGGAGGCATATTGTGGAGAC	7723_as_HA_Avrll	ATTACTTTAAAAACAATCGCCATGTACCCATACGATGTCCCAGACTACGCGCCTAGGGC
32	Pendo-HA-7723 (ORF fragment)	7723_s_Avrll	GCCCTAGGGAGGAGTTTTTTGGGTTTTCAGAC	7723_as_Pacl	AGGGGATGCATCGCCACTAGTTAATTAAGC
33	Pendo-17037-HA	17037_s_Avrl	GCCCTAGGTCTATTCTGAGATAGATACTCTTTC	17037_as_Sphl	TAGCAGCTGATGCAGGCGTGGCATGCGC
34	Pendo-6687-HA	6687_s_Xbal	GCTCTAGACTGCAGCCTTGTATTCCTGG	6687_as_Sph1	CCAGGAATACAAGGCTGCAGTCTAGAGC
35	Pendo-7188-HA	7188_s_Avrll	GCCCTAGGTGTCACGTTCTTCACCTGAAGT	7188_as_Sphl	CACTCGTACTATATCAGCTCTTGCATGCGC
36	Pendo-7588-HA	7588_s_Xbal	GCTCTAGATGGCCAGGGTAGAGTCGACA	7588_as_HA_Pacl	TATACAGCAAGGAACCACGTACTACCCATACGATGTCCCAGACTACGCGTAGttaattaagc
37	Pendo-13922-HA	13922_s_Avrll	GCCCTAGGGAAGGGGATTGAAGAGCGTCT	13922_as_HA_Pacl	AACATATCTCTCATGGCAGCGTACCCATACGATGTCCCAGACTACGCGTAGttaattaagc
38	Pendo-10358-HA	10358_s_Xbal	GCTCTAGACTGAAGAAGTTAACCACTTCAAC	10358_as_HA_Pacl	AGAAGAACGCCCCTAAGCAGTACCCATACGATGTCCCAGACTACGCGTAGttaattaagc
39	Pendo-16575-HA	16575_s_Spel	GCACTAGTGCTTTCCGAGTCCGTGTCTG	16575_as_HA_Pacl	TTTTTCAACGTTATTCTTTCCTCCTACCCATACGATGTCCCAGACTACGCGTAGttaattaagc
40	Pendo-17060-HA	17060_s_Xba1	GCTCTAGAAGGTGGTAGACTCGCATAC	17060_as_HA_Pacl	GAGTATGAGCGTGCAAGGTCTTACCCATACGATGTCCCAGACTACGCGTAGttaattaagc
41	Pendo-21942-HA	21942_s_Xbal	GCTCTAGACTCCGCTGTCTGCATCCTT	21942_as_Sphl	GATCGAGCAGGGCTGCGTGGCATGCGC
42	Pendo-17332-HA	17332_s_Spel	GC ACTAGT GGCCGGTAATGAGCGCAG	173323_as_HA_Pacl	AGGGCCAGGGTCAGTGGTACCCATACGATGTCCCAGACTACGCGTGATTAATTAAGC
43	Pendo-92223-HA	92223_s_Xbal	GCTCTAGATTCATCAAGCTTGGCGCTCTTT	92223_as_HA_Pacl	CAATACTGATACGCTCAGTTTGTACCCATACGATGTCCCAGACTACGCGTAGttaattaagc
44	Pendo-101278-HA	101278_s_Avrll	GCCCTAGGTGTAAGATAATGTCGGCATCATGTC	101278_as_Sphl	CAAGTGTGGGGTGACGAAGATGCATGCGC
