# Supplementary material for: Static Clathrin Assemblies at the Peripheral Vacuole—Plasma Membrane Interface of the Parasitic Protozoan Giardia lamblia
Source: PLoS Pathog. 2016 Jul 20;12(7):e1005756. doi: 10.1371/journal.ppat.1005756 (PMC4954726; doi:10.1371/journal.ppat.1005756)
Supplement: S2 Table — (XLSX) [file ppat.1005756.s002.xlsx]

## Sheet: Tabelle1
	Overview of analyzed genes identified by coIP
	ORF number	Annotation	experimentally verified localization	bait specific exclusive spectral counts at given stringency parameters																		controls
				95_2_95	95_2_50	95_2_95	95_2_50	95_2_95	95_2_50	95_2_95	95_2_50	95_2_95	95_2_50	95_2_95	95_2_50	95_2_95	95_2_50	95_2_95	95_2_50	95_2_95	95_2_50	95_2_95	95_2_50	95_2_95
				GL50803_102108	GL50803_102108	GL50803_17304	GL50803_17304	GL50803_21423	GL50803_21423	GL50803_4259	GL50803_4259	GL50803_14373	GL50803_14373	GL50803_7723	GL50803_7723	GL50803_16595	GL50803_16595	GL50803_16653	GL50803_16653	GL50803_15411	GL50803_15411	ctrl. co-IP Ø	ctrl. co-IP Ø	cntrl. co-IP*
	GL50803_102108	Clathrin heavy chain	PV	215	231	560	640	114	140	312	451	24	40	42	76	83	115	12	37	11	16	15.5	22.75	7
	GL50803_17304	Alpha Adaptin	PV	15	15	426	476	69	86	19	37	7	13	11	24	26	44		4		3		1
	GL50803_21423	Beta Adaptin	PV	42	45	892	998	328	380	37	60	7	18	15	33	35	58		9	2	6	8.25	10.75	3
	GL50803_4259	hypothetical protein	PV	26	35	108	118	50	52	43	59			2	7	8	10		9		4	3.75	4.25
	GL50803_14373	Dynamin	PV	23	26	95	102	15	20	18	26	674	919	17	40	51	76	7	18		5	4	5.25	5
	GL50803_7723	hypothetical protein	PV	9	9	89	96	8	10	9	19			53	100		2					0	0
	GL50803_16595	Liver stage antigen-like protein	PV	32	35	538	600	80	100	41	52	2	2	13	28	452	608					6	6.25	2
	GL50803_16653	hypothetical protein	PV	5	7	9	11	7	9	5	11	9	18	4	16	2	5	31	88
	GL50803_15411	Kinase, NEK-frag	PV	11	11	41	46	29	38	4	5	9	12	5	6	11	12	10	11	6	9	4.5	6.5	2
	GL50803_17332	hypothetical protein	PV	22	22	538	585	271	318	65	106	36	51	30	54	98	142	27	60	16	27	49.75	69.5	17
	GL50803_10358	A-type flavoprotein lateral transfer candidate	PV	13	13	6	7	8	12	2	2											1.25	1.25	1
	GL50803_21942	NADP-specific glutamate dehydrogenase	PV	9	10	32	37	25	28	5	11		3						3	3	8	7.5	8.75	1
	GL50803_6687	Glyceraldehyde 3-phosphate dehydrogenase	PV	6	7	20	20	15	12			2	4									1.5	1.75
	GL50803_17060	Protein 21.1	PV	5	5	40	43	20	24	14	16	5	12	5	10	2	2		11	6	9	2	2.5
	GL50803_101278	hypothetical protein	PV			82	93	6	8	3	5	6	11						6				1
	GL50803_13922	hypothetical protein	PV			20	23
	GL50803_16575	ABC transporter family protein	PV			15	18	2	2
	GL50803_17037	hypothetical protein	PV			6	10	8	9
	GL50803_7188	hypothetical protein	PV			20	23	3	5
	GL50803_92223	ABC transporter family protein	PV			15	18
	GL50803_7588	Serine/threonine protein phosphatase 7	PV			10	11	15	17	2	2	6	6										0.5
	GL50803_9808	Chaperone protein DnaJ subfamily A	C/N	20	20	40	44	29	36	2	4		4		2	0	2		3		5	2.75	3.25
	GL50803_21628	hypothetical protein	C/ER	10	12	33	37	29	35	3	4	2	4		2				2			7.25	8	2
	GL50803_14859	Protein 21.1	C/ER	6	6	6	7	6	11	9	13	2	6		2		2						0.5
	GL50803_9861	hypothetical protein	C/ER	6	8	61	67	57	65	7	11	3	9	2	6		6	2	9	3	11	14.5	18	1
	GL50803_88765	Cytosolic HSP70	C	31	34	166	172	70	85	20	29	12	18	27	41	39	48	5	7	3	8	6	4.25	2
	GL50803_112681	NSF	C	3	3	8			9	7	12					17	19		4		3		0.75
	GL50803_103709	hypothetical protein	C			18	22	8	9	3	5	3	9	3	4	6	6						0.75
	GL50803_15395	hypothetical protein	C			15	20		2
	GL50803_4197	Phosphatidylinositol transfer protein alpha isoform	C			10	9	9	11
	GL50803_4266	hypothetical protein	C			8	10	9	9				2
	GL50803_93550	hypothetical protein	C			19	24
				enrichment factors for genes overlapping with cntrl. co-IP datasets
				enrichment to merged ctrl. co-Ips																		to ctrl. co-IP*
				95_2_95	95_2_50	95_2_95	95_2_50	95_2_95	95_2_50	95_2_95	95_2_50	95_2_95	95_2_50	95_2_95	95_2_50	95_2_95	95_2_50	95_2_95	95_2_50	95_2_95	95_2_50	95_2_95
				GL50803_102108	GL50803_102108	GL50803_17304	GL50803_17304	GL50803_21423	GL50803_21423	GL50803_4259	GL50803_4259	GL50803_14373	GL50803_14373	GL50803_7723	GL50803_7723	GL50803_16595	GL50803_16595	GL50803_16653	GL50803_16653	GL50803_15411	GL50803_15411	GL50803_102108
	GL50803_102108	Clathrin heavy chain	PV	13.9	10.1	36.1	28.1	7.4	6.2	20.1	19.8	1.5	1.8	2.7	3.3	5.4	5.1	0.8	1.6	0.7	0.7	30.7
	GL50803_17304	Alpha Adaptin	PV		15		476		86		37		13		24		44		4		3
	GL50803_21423	Beta Adaptin	PV	5.1	4.2	108.1	92.8	39.8	35.3	4.5	5.6	0.8	1.7	1.8	3.1	4.2	5.4		0.8	0.2	0.6	14
	GL50803_4259	hypothetical protein	PV	7	8.2	28.8	27.8	13.3	12.2	11.5	13.9			0.5	1.6	2.1	2.3		2.1		0.941176
	GL50803_14373	Dynamin	PV	5.7	5	23.7	19.4	3.75	3.8	4.5	5	168.5	175	4.25	7.6	12.7	14.5	1.75	3.4		1	4.6
	GL50803_7723	hypothetical protein	PV
	GL50803_16595	Liver stage antigen-like protein	PV	5.3	5.6	89.7	96	13.3	16	6.8	8.3	0.3	0.3	2.2	4.48	75.3	97.3					16
	GL50803_16653	hypothetical protein	PV
	GL50803_15411	Kinase, NEK-frag	PV	2.4	1.7	9.1	7.1	6.4	5.8	0.9	0.8	2	1.8	1.1	0.9	2.4	1.8	2.2	1.7	1.3	1.4	5.5
	GL50803_17332	hypothetical protein	PV	0.4	0.3	10.8	8.4	5.4	4.6	1.3	1.5	0.7	0.7	0.6	0.8	2	2	0.5	0.8	0.3	0.4	1.3
	GL50803_10358	A-type flavoprotein lateral transfer candidate	PV	10.4	10.4	4.8	5.6	6.4	9.6	1.6	1.6											13
	GL50803_21942	NADP-specific glutamate dehydrogenase	PV	1.2	1.1	4.3	4.2	3.3	3.2	0.7	1.3		0.3						0.3	0.4	0.9	9
	GL50803_6687	Glyceraldehyde 3-phosphate dehydrogenase	PV	4	4	13.3	11.4	10	6.8			1.3	2.3
	GL50803_17060	Protein 21.1	PV	2.5	2	20	17.2	10	9.6	7	6.4		4.8	2.5	4	1	0.8		4.4	3	3.6
	GL50803_101278	hypothetical protein	PV				93		8		5		11						6
	GL50803_13922	hypothetical protein	PV
	GL50803_16575	ABC transporter family protein	PV
	GL50803_17037	hypothetical protein	PV
	GL50803_7188	hypothetical protein	PV
	GL50803_92223	ABC transporter family protein	PV
	GL50803_7588	Serine/threonine protein phosphatase 7	PV				22		34		4		12
	GL50803_9808	Chaperone protein DnaJ subfamily A	C/N	7.3	6.2	14.5	13.5	10.5	11.1	0.7	1.2		1.2		0.6		0.6		0.9		1.5
	GL50803_21628	hypothetical protein	C/ER	1.4	1.5	4.6	4.6	4	4.4	0.4	0.5	0.2	0.5		0.25				0.2			5	peripheral vacuole (PV), endoplasmic reticulum (ER), cytosol (C)
	GL50803_14859	Protein 21.1	C/ER		12		14		22		26		12		4		4
	GL50803_9861	hypothetical protein	C/ER	0.4	0.4	4.2	3.7	3.9	3.6	0.5	0.6	0.2	0.5	0.1	0.3		0.3	0.1	0.5	0.2	0.6	6
	GL50803_88765	Cytosolic HSP70	C	5.2	8	27.7	40.5	11.7	20	3.3	6.8	2	4.23529	4.5	9.6	6.5	11.3	0.8	1.6	0.5	1.9	15.5
	GL50803_112681	NSF	C		4				12		16						25.3		5.3		4		*dedicated cntrl. co-IP dataset used to filter the GlCHC (GL50803_102108) co-IP dataset
	GL50803_103709	hypothetical protein	C				29.3		12		6.7		12		5.3		8
	GL50803_15395	hypothetical protein	C
	GL50803_4197	Phosphatidylinositol transfer protein alpha isoform	C
	GL50803_4266	hypothetical protein	C
	GL50803_93550	hypothetical protein	C
